# Supplementary material for: CorNet: Assigning function to networks of co-evolving residues by automated literature mining
Source: PLoS One. 2017 May 18;12(5):e0176427. doi: 10.1371/journal.pone.0176427 (PMC5436653; doi:10.1371/journal.pone.0176427)
Supplement: S1 File — (XLSX) [file pone.0176427.s003.xlsx]

## Sheet: corr_scores_0.80
ICL
subset size (fraction of total sequences)	# of seq	F1 (F-measure)
0.005	15	0.18
0.01	30	0.58
0.02	60	0.92
0.05	151	0.92
0.1	302	0.88
0.2	604	0.88
0.4	1208	1
0.6	1811	0.93
1	3019	1
abH
subset size (fraction of total sequences)	# of seq	F1 (F-measure)
0.001	60	0.12
0.005	300	0.67
0.01	599	1
0.02	1198	1
0.05	2995	1
0.1	5991	1
0.2	11981	1
0.4	23962	1
0.6	35944	1
1	59906	1
ADH
subset size (fraction of total sequences)	# of seq	F1 (F-measure)
0.001	60	0.71
0.005	301	0.88
0.01	602	0.93
0.02	1205	0.88
0.05	3012	0.93
0.1	6024	0.93
0.2	12048	1
0.4	24097	1
0.6	36145	1
1	60242	1
cupins
subset size (fraction of total sequences)	# of seq	F1 (F-measure)
0.001	19	0.31
0.005	97	0.76
0.01	194	0.96
0.02	388	0.8
0.05	969	0.92
0.1	1938	1
0.2	3876	0.96
0.4	7752	1
0.6	11629	0.96
1	19381	1
AAO
subset size (fraction of total sequences)	# of seq	F1 (F-measure)
0.001	12	0.07
0.005	61	0.4
0.01	122	0.67
0.02	243	0.56
0.05	608	0.56
0.1	1216	0.77
0.2	2431	0.77
0.4	4862	1
0.6	7293	1
1	12155	1
UDP-glucosyltransferases
subset size (fraction of total sequences)	# of seq	F1 (F-measure)
0.001	36	0.38
0.005	182	0.82
0.01	364	0.8
0.02	728	0.8
0.05	1820	1
0.1	3640	0.94
0.2	7280	0.95
0.4	14561	1
0.6	21841	1
1	36402	1
